# Supplementary material for: Boat Noise Increases the Oxygen Consumption Rate of the Captive Juvenile Large Yellow Croaker, Larimichthys crocea
Source: Animals (Basel). 2025 Mar 2;15(5):714. doi: 10.3390/ani15050714 (PMC11899292; doi:10.3390/ani15050714)
Supplement: Supplementary file 1 [file animals-15-00714-s001.zip]

Archive with 1 entries (1 files):
- animals-3373476-supplementary.pdf
